# Supplementary material for: Foot rotation and the risk of falls in older women: A cross-sectional study
Source: PLoS One. 2020 Sep 14;15(9):e0239065. doi: 10.1371/journal.pone.0239065 (PMC7489502; doi:10.1371/journal.pone.0239065)
Supplement: S1 Rawdata — (XLSX) [file pone.0239065.s001.xlsx]

## Sheet: Sheet1
Age	Height	Weight	Body-mass index	Waist circumference	Foot pain (1=No; 2=Yes)	The risk of falls	Foot rotation (left)	Foot rotation (right)	Chair stand in 30 sec	Arm curl in 30 sec	2-minzte step test	Chair sit-and-reach test	Back scratch test	8 feet up-and-go test
84	162.5	108	40.9	131	2	1	0.1	1.4	16	17	216	15	-11	5.75
61	160.8	76	29.39	87	1	2	4.5	1.4	17	18	198	20	-12	4.25
81	159.3	64	25.22	90	1	0	0	1.5	15	21	212	10	5	6.4
60	160.1	50	19.51	68	2	0	1.1	1.5	17	27	154	15	7	4.53
69	159.3	55	21.67	78	1	0	2.5	1.6	22	25	184	8	2	5.55
69	162.8	83	31.32	97	1	0	1.4	1.7	19	21	214	22	1	5.26
80	165.4	74	27.05	83	1	0	1.5	1.9	16	16	100	14	2	6.1
86	155	50	20.81	74	2	2	6.4	2.3	14	15	170	2	3	5.95
77	166	78	28.31	96	1	0	4.5	2.9	20	26	226	15	4	5.52
62	158.5	82	32.64	98	1	1	2	3	20	19	189	13	-17	4.89
62	167.7	80	28.45	95	1	0	3.6	3.1	22	24	198	16	6	4.26
63	159	70	27.69	96	1	0	2.4	3.2	22	31	200	10	7	4.4
73	151.5	60	26.14	87	2	1	7.7	3.2	19	20	61	7	5.5	5.85
76	164.6	75	27.68	93	2	2	6.1	3.3	20	18	210	6	-3	5.25
66	152.7	52	22.3	75	2	0	2.2	3.6	15	20	217	11	6	5.53
70	179	83	25.9	97	1	0	2.6	3.7	37	39	238	0	-2.5	4.45
67	162.6	82	31.02	89	1	1	2.6	3.7	17	19	160	19	2.5	4.6
73	164	76	28.26	90	1	2	3	4.2	14	15	161	11	0.5	6.29
78	172.5	80	26.89	99	2	3	10.8	4.3	14	23	215	-35	-18	6.38
68	161.6	82	31.4	105	1	1	3.3	4.5	16	19	210	15	-6	4.3
73	163	79	29.73	100.5	2	2	13.8	4.5	13	18	180	2	-10	5.84
63	173.6	101	33.51	113	1	1	3.5	4.7	16	22	210	0	3	5.76
75	154.2	68	28.6	100	2	1	10.9	5.2	17	20	182	11	-13	5.9
84	166.5	60	21.64	76	2	2	4.5	5.3	18	20	151	10	-1	6.35
80	158.5	63	25.08	90	1	0	4.2	5.6	14	17	130	0	0	6.16
84	166.5	60	21.64	76	2	2	5.2	5.7	18	20	151	10	-1	6.35
71	159	65	25.71	77	2	2	6	5.8	16	19	215	11	4	4.58
63	173	82	27.4	101	1	2	7.2	5.9	13	20	192	10	14	4.76
69	164.8	67	24.67	79	1	2	4.4	6	14	22	240	14	-8	4.73
78	156.2	75	30.74	95	2	1	3.1	6.1	18	18	140	0	-3	5.53
83	156.5	56	22.86	83	2	2	5.3	6.1	20	21	169	0	1	4.7
73	161.4	50	19.19	79	2	1	4.3	6.2	15	18	197	3.5	1.5	5.49
72	149	51	22.97	85	2	2	4.5	6.3	19	17	181	11	2	5.16
68	160.5	60	23.29	91	2	1	4.9	6.4	10	18	166	0	1	6.17
65	163.3	88	33	101	1	0	7.6	6.4	19	20	231	8	2	4.03
70	163.4	76	28.46	88	1	2	5.5	6.5	16	18	105	11	6	5.2
64	165.4	86	31.44	98	1	2	7.7	6.7	17	24	216	6.5	-6	5.36
71	163.5	77	28.8	102	2	1	9	7	15	18	128	14	-12	5.73
62	173.6	101	33.51	113	2	1	7.9	7.1	16	22	210	0	3	5.76
74	163.8	73	27.21	96	1	2	6.8	7.3	20	15	205	5	8	4.5
84	156.5	56	22.86	83	2	2	4.8	7.4	20	21	169	0	1	4.7
74	167.1	68	24.35	92	2	0	6.2	7.4	16	24	218	13	3	5.8
64	164.5	76	28.09	94	1	1	10.6	7.4	15	19	177	3	-1	5.12
67	160.2	73.5	28.64	87	1	1	13	7.5	14	14	156	6	-6	4.91
68	159	114	45.09	135	1	3	13.1	7.5	25	13	92	8	-19	5.48
67	167.5	66	23.52	85	1	2	1.6	7.7	15	20	139	8	10	6.27
68	182.4	92	27.65	104	1	1	8.7	7.8	16	33	260	-14	4	3.87
63	173	80	26.73	101	2	2	7	8	14	20	192	10	14	4.76
73	158	47	18.83	67	1	1	5.6	8.1	16	25	221	2	6	4.78
79	161.5	75	28.76	97.5	2	1	6.5	8.2	14	17	148	1	1	6.7
83	165.6	74	26.98	98	1	1	10.8	8.3	13	14	139	4	-8.5	7.42
75	157	76	30.83	99	2	2	0.4	8.4	13	14	160	0	1	6.56
72	150.5	55	24.28	80	1	2	3.6	8.4	17	19	210	10	4.5	5.05
71	157.8	75	30.12	94	1	0	1.7	8.5	28	36	236	16	6	4.64
71	160	66	25.78	89	2	3	13.3	8.8	22	25	167	18	6	4.69
73	163.5	73	27.31	86	2	1	14.5	8.9	20	31	150	14	10	5.02
66	163.1	55	20.68	87	1	2	7.8	9.2	16	22	125	9	3.5	4.66
70	159.5	49	19.26	75	1	3	9.1	9.3	22	20	185	11	3	4.89
69	156.2	69	28.28	96	2	1	6.5	9.7	17	18	216	10	-27	5.11
64	158.3	82	32.72	104	1	1	11.6	9.9	15	19	158	5	-15	6.46
67	163.8	73	27.21	90	1	2	2.4	10	18	26	180	4	-10	4.13
71	159.6	72	28.27	101.5	1	1	14.7	10.3	20	24	220	11	-14	4.44
79	155.2	58	24.08	85	2	2	1.7	10.4	15	20	130	3	1	6.66
83	154.1	53	22.32	86	2	1	3.3	10.4	17	18	252	10	0	4.99
63	170.5	68.5	23.56	86	1	0	9	10.5	34	27	217	24	4	3.82
62	165.6	70	25.53	79	2	2	7.5	10.9	14	17	200	12	2	4.06
64	158.9	71	28.12	91	1	1	12.2	11.1	21	23	205	7	-3.5	4.98
60	153.2	48	20.45	75	2	3	10	11.2	18	18	148	-5	4	4.46
75	151.8	47	20.4	73	2	1	3.4	11.5	20	18	150	11	-7	5.56
60	162.5	70	26.51	95	2	3	13	11.5	17	17	161	4	0	5.43
68	165.7	64	23.31	86	1	2	17	11.7	17	24	170	18	7	5.03
74	164	88	32.72	100	2	3	7.6	12	13	15	154	14	-21	5.71
65	152.7	52	22.3	75	1	1	16.3	12.1	15	20	217	11	6	5.53
69	166	74	26.85	95	2	0	7.8	12.4	20	21	230	20	8	4.13
78	159	74	29.27	106	2	3	11.3	12.4	11	19	171	-3	-17	6.2
78	157	69	27.99	96	1	1	11.4	12.4	15	17	160	8	-4	5.66
76	169	74	25.91	93	2	2	8.7	13	17	24	200	6	-7	4.48
69	157.7	67	26.94	96	2	0	1.6	13.2	17	27	230	5	-8	4.98
67	164.1	80	29.71	98	1	3	16.2	13.2	13	15	108	7	6	5.69
71	167.2	61	21.82	87	2	2	0.2	13.9	18	19	204	11	0	5.05
68	157.2	68	27.52	97	1	3	11	14	12	11	123	10	-1	6.01
71	153.3	77	32.76	97	2	3	12.5	14.2	19	21	64	7	-7	5.17
82	165.4	74	27.05	83	2	3	10.9	14.3	16	16	100	14	2	6.1
77	160.3	55	21.4	71	2	3	11	14.5	16	20	128	1	6	5.04
61	168.3	69	24.36	89	1	3	15.1	14.7	10	15	126	17	6	4
76	172.3	85	28.63	95	2	4	17.3	14.7	7	14	114	0	-10	8.98
60	179.1	79	24.63	85	2	2	5.6	15	14	20	170	19	8	4.46
68	162	65	24.77	90	1	2	5.9	15	15	17	177	1	-4	5.71
69	160.2	66	25.72	85	2	4	14.4	15	16	16	143	16	-3	4.37
67	167.4	78	27.83	99	2	3	13.2	15.1	11	16	95	-11	-12	7.29
67	167.4	78	27.83	99	1	4	14.7	15.3	11	16	95	-11	-12	7.29
67	158.7	71.5	28.39	101	2	3	11.8	15.5	21	23	212	8	-2	5.19
76	160.3	65	25.3	94	2	2	14.5	16	14	19	136	7	4	5.05
61	163.5	105	39.28	115	2	3	15	16	14	18	99	9	-26	4.89
60	153.2	48	20.45	74	1	4	14.7	16.1	18	18	148	-5	4	4.46
78	165.5	71	25.92	87	2	3	15.2	16.1	25	23	173	10	-11	4
79	165.4	74	27.05	83	1	3	10.8	16.2	16	16	100	14	2	6.1
80	157	85	34.48	110	2	2	12.6	16.4	16	19	145	2	4	5.97
61	162.6	65	24.59	96	1	3	15.8	16.45	15	15	142	16	3	4.48
77	168.6	71	24.98	81	2	2	8.5	16.5	15	14	55	4	3	6.34
61	161.2	86	33.1	103	1	1	7.6	16.7	15	22	230	0	-7	4.65
70	157.2	59	23.88	96	1	2	15.6	17	16	16	220	1	-12	4.66
65	156	76	31.23	96	2	2	6	17.4	16	17	198	1	-7	5.27
71	154.7	70	29.25	91	1	4	20.5	17.4	11	15	120	0	-8	5.17
71	162.5	70	26.51	95	1	3	13	18.3	17	17	161	4	0	5.43
82	158.2	58	23.17	89	1	3	17.5	18.6	13	14	170	2	1	6.36
70	158.6	77	30.61	97	2	4	21.5	18.7	12	13	80	-19	-26	10.03
60	168.3	81.5	28.77	88	2	4	21.3	19.2	15	18	215	-11	1	4.74
76	155	60	24.97	92	2	4	23.1	19.7	14	14	150	0	-10	4.56
69	154	72	30.36	93	1	4	23	19.9	12	14	134	1	-13	4.18
77	164.3	66	24.45	95	2	4	18.6	20.25	17	12	124	-4	-6	5
74	151.8	47	20.4	73	2	4	18.75	20.55	20	18	150	11	-7	5.56
63	169.3	64	22.33	76	2	4	20.4	20.7	13	16	196	4	3.5	4.78
73	160.5	51.5	19.99	67	2	4	21.6	21.4	19	22	210	1	-14	5.19
70	148.1	70	31.91	111	2	4	20	21.5	14	15	189	1	-15	6.32
71	156.9	67	27.22	97	2	4	24.8	22.9	15	19	176	-14	-6	5.7
76	157	76	30.83	99	2	3	20.1	24.3	13	14	160	0	1	6.56
82	160.5	55	21.35	85	2	2	11.4	25.2	11	15	140	12	3	6.86
70	165.3	64	23.42	76	2	4	25.3	25.4	12	12	162	6	-4	5.5
79	165.8	62	22.55	84	1	4	30.3	26.9	14	19	156	1	-15	5.19
